# Supplementary material for: Three-Way DNA Junction as an End Label for DNA in Atomic Force Microscopy Studies
Source: Int J Mol Sci. 2022 Sep 27;23(19):11404. doi: 10.3390/ijms231911404 (PMC9569629; doi:10.3390/ijms231911404)
Supplement: Supplementary file 1 [file ijms-23-11404-s001.zip]

Archive with 4 entries (4 files):
- ijms-1911936-supplementary-final.pdf
- Movie S1.avi
- Movie S2.avi
- Movie S3.avi
